# Supplementary material for: Microbial translocation is correlated with HIV evolution in HIV-HCV co-infected patients
Source: PLoS One. 2017 Sep 21;12(9):e0183372. doi: 10.1371/journal.pone.0183372 (PMC5608492; doi:10.1371/journal.pone.0183372)
Supplement: S1 Table — aCenters for Disease Control and Prevention. bOutcome after anti-HCV therapy 1: Sustained viral response (VR); 2: Discontinued treatment; 3: No response; 4: Partial VR; 5: Relapse; 6: In treatment. cLipopolysaccharide (LPS)-binding protein. dsoluble CD14. eintestinal fatty acid binding protein. f No data. g Not applicable. (XLS) [file pone.0183372.s001.xls]

## Sheet: data
Samples number	Patient sexe 1:women 2: men	Patient age	CDC clinical stage (a) 1:A 2: B 3:C	Year of HIV infection	HIV viral load (copies/mL)	CD4 T cells count (cells/µL)	Year of HCV infection	HCV genotype	HCV type 1= chronic infection 2= sponteneously resolved 3=acute	HCV viral load (copies/mL)	Outcome after anti-HCV therapy (b)	HBV co-infection	Plasma 16S rDNA 1 (copies/µL)	Plasma 16S rDNA 2	Plasma 16S rDNA 3	Plasma 16S rDNA 4	Plasma 16S rDNA median	Plasma LBP (c) (µg/mL)	Plasma sCD14 (d) (ng/mL)	Plasma I-FABP (e)(pg/mL)
1	2	54	3	1986	20	488	1997	1	1	0	1	0	3.98	NA	1.22	0.219	1.80633	23.5901	1212.8	1516.94
2	2	33	1	2000	12100	497	2010	ND	1	0	1	1	2.57	0.724	3.04	1.39	1.931	14.3476	1381.99	262.901
3	2	47	1	1986	20	764	2000	3	1	0	1	0	0.384	3.29	1.01	3.26	1.986	24.4563	2514.92	1079.93
4	2	51	3	1991	20	317	2006	4	1	0	1	0	1.95	1.09	2.88	4.12	2.51	23.8611	2170.78	1354.61
5	2	48	1	2000	20	650	2005	4	1	0	1	0	4.18	4.12	1.37	1.39	2.765	18.2127	1541.41	1002.55
6	2	50	3	1985	20	384	1997	3	1	0	1	0	2.21	6.18	1.68	3.06	3.2825	26.0398	2528.26	277.838
7	1	43	1	2005	20	530	2011	1	2	0	NA(g)	0	2.53	8.96	1.73	0.559	3.44475	27.8088	1713.04	248.308
8	2	54	1	2004	20	459	2010	3	2	0	NA	0	7.08	0.244	3.23	4.72	3.8185	22.8659	1580.47	1491.19
9	1	57	1	1997	49000	531	2000	1	1	0	1	0	4.49	8.51	2.51	0.613	4.03075	20.6046	2571.57	184.65
10	2	29	1	1998	20	1016	1998	ND(f)	1	0	1	0	8.38	5.59	1.42	3.36	4.6875	19.9267	1340.88	233.051
11	2	50	3	1992	83	224	1992	4	2	0	NA	0	9.19	2.64	6.14	0.813	4.69575	17.5149	1303.98	252.333
12	2	52	3	1987	63	814	1996	ND	1	0	1	0	1.57	9.79	2.82	4.94	4.78	16.9435	1452.95	61.0784
13	2	52	1	1997	41	540	1999	4	2	0	NA	1	4.39	1.08	1.92	12	4.8475	17.3768	1865.58	268.271
14	2	58	1	1984	27	540	2008	3	1	0	1	0	3.93	2.72	5.48	10.2	5.5825	17.0203	1628.6	586.997
15	1	42	1	1992	2420	73	1998	3	2	0	NA	0	4.94	5.62	5.53	7.09	5.795	21.4715	1178.08	679.263
16	2	51	2	1992	20	419	2009	1	3	0	NA	1	4.67	3.63	13.4	2.15	5.9625	7.44771	1960.45	238.931
17	2	66	2	1987	20	326	1998	3	1	0	1	0	2.02	3.95	5.97	12.5	6.11	30.296	2103.02	572.071
18	1	46	1	1994	78800	396	1999	3	2	0	NA	0	6.69	1.38	10.6	6.01	6.17
19	2	53	1	2000	20	1199	2008	1	3	0	NA	0	2.83	2.11	2.8	18.4	6.535	18.4835	1428.79	375.363
20	2	42	1	1993	20	457	1994	ND	1	0	1	0	1.75	3.87	8.07	14.6	7.0725	26.5837	1676.49	371.321
21	1	53	1	1987	20	553	2002	3	1	0	1	0	2.63	11.7	9.09	7.31	7.6825	16.7765	1933.77	715.707
22	2	59	3	1986	20	256	1994	3	2	0	NA	1	9.88	9.06	10.3	5.05	8.5725	3.88859	2214.72	876.564
23	2	53	2	1990	20	471	1997	3	1	0	1	0	6.87	4.01	10.2	14.7	8.945	23.9372	1642.08	495.867
24	2	57	1	1990	612	891	1991	1	1	0	1	0	4.11	22.9	3.29	6.55	9.2125	16.9767	1577.47	2165.46
25	2	56	3	1986	20	201	2012	1	1	0	2	0	3.58	20.1	0.929	12.4	9.25225	30.2329	2491.89	727.979
26	2	51	1	1991	23700	328	1991	1	2	0	NA	0	22.5	8.4	1.84	4.45	9.2975	14.24	917.033	217.635
27	1	52	2	1994	20	545	2005	1	2	0	NA	0	19.5	1.28	10.7	7.93	9.8525	30.8742	2377.43	891.758
28	2	55	1	1985	20	574	1999	ND	1	0	1	0	4.89	21.3	9.96	4.71	10.215	6.93704	2227.51	1637.9
29	1	52	1	1984	20	475	1993	1	1	0	1	0	9.4	9.37	14.1	9.11	10.495	10.8197	1170.63	1369.25
30	2	55	1	1991	20	681	1999	1	1	0	1	0	1.75	9.82	19.5	11.3	10.5925	12.3108	1875.13	341.273
31	2	42	1	1988	7860	165	1988	ND	1	0	1	0	9.05	5.59	7.25	20.8	10.6725
32	2	49	1	2008	20	789	2008	1	2	0	NA	0	3.94	26.1	3.8	13.4	11.81	19.8884	2294.91	207.92
33	2	52	3	1983	20	191	1983	2	1	0	2	0	12.3	9.78	17.9	7.4	11.845	11.7882	3461.82	797.008
34	2	45	2	1992	20	680	1995	1	1	0	1	0	9.42	13.4	14.2	12.9	12.48	6.83508	2075.42	935.439
35	2	49	1	1992	287	801	2008	3	3	0	1	0	27.7	22.2	1.35	3.67	13.73	8.70691	1942.29	915.598
36	2	63	2	1989	20	803	1989	1	1	0	1	0	2.82	35.4	2.04	15	13.815	25.6917	2519.74	503.14
37	2	49	3	1990	20	812	1998	4	1	0	1	0	7.79	7.49	34.7	12.2	15.545	19.2499	1126.76	4548.99
38	1	71	2	1994	176	1007	1996	3	2	0	NA	0	4.17	29.6	11.8	22.6	17.0425	13.3278	2173.11	367.258
39	2	52	1	1990	20	315	1990	1	2	0	NA	0	6.96	49.2	9.93	4.86	17.7375	11.7818	2046.07	384.701
40	2	44	1	2001	20	1010	2001	3	2	0	NA	0	23.5	7.68	12.2	28.1	17.87	24.8901	2562.55	593.514
41	2	47	1	2010	20	461	1992	1	1	0	1	0	25.6	20.3	13.1	20.8	19.95	4.57894	2020.19	2092.32
42	2	31	1	2000	20	751	2003	1	2	0	NA	0	12.5	49.5	13	10.2	21.3	15.8007	1660.8	459.357
43	2	56	1	1986	56	497	1997	1	1	0	1	0	11.9	27.4	36.7	14.9	22.725	11.6381	1450.89	228.384
44	2	57	2	1985	20	311	2001	3	2	0	NA	1	10.6	30.4	12.8	37.7	22.875	11.9326	2307.31	1288.28
45	2	36	1	2008	1300	496	2013	3	2	0	NA	0	28.3	18.2	43.9	11.7	25.525	9.6553	2404.65	70.6556
46	2	42	1	2005	20	835	2005	1	1	0	1	0	50.1	29.4	20.4	13.2	28.275
47	2	47	1	1995	20	932	1995	3	2	0	NA	0	25.4	13.7	67.4	10.8	29.325	9.34135	2046.55	1010.41
48	2	53	1	1987	20	529	1990	1	1	0	1	1	17.7	28.7	30.7	57.4	33.625	15.0164	1711.96	385.807
49	2	39	3	1998	20	845	1998	ND	1	0	1	0	18.7	126	5.21	2.96	38.2175	6.6474	1360.51	376.161
50	2	46	3	2002	20	141	2002	ND	2	0	NA	0	43.9	21.7	50	43.2	39.7	14.0483	2148.12	389.243
51	2	50	2	1986	20	512	1986	1	2	0	NA	0	30.3	66.8	166	39.7	75.7	10.7111	2788.81	524.724
52	2	53	1	1992	20	399	2000	2	2	0	NA	0	4.28	9.44	374	45.7	108.355	23.5175	1712.86	455.137
53	1	52	3	1987	20	200	1998	ND	1	0	1	0	606	43.3	26	53.7	182.25
54	1	76	2	1992	20	220	1992	4	1	1	ND	1	3.29	0.00935	4.94	1.57	2.45234	26.1464	1586.31	1105.83
55	2	57	2	1985	20	211	1997	1	1	1	2	0	2.05	6.55	1.71	5.86	4.0425	29.4916	2216.93	640.826
56	1	68	1	1994	39	613	2001	3	1	1	2	0	4.38	2.46	10.4	15.4	8.16	14.3777	1387.62	138.334
57	2	48	3	1986	46	232	1995	1	1	1	ND	0	4.54	4.42	5.13	24.1	9.5475	13.5273	2898.71	461.536
58	2	52	2	1985	20	700	1998	1	1	1	ND	0	5.86	8	20.1	13.6	11.89	25.5227	1733.72	378.226
59	2	48	3	1985	20	304	1990	4	1	1	ND	0	15.8	4.24	18.1	14.5	13.16	20.3911	2196.68	1489.27
60	1	53	3	1986	20	437	2000	3	1	1	ND	0	6.96	9.56	36.7	4.35	14.3925	15.5572	3112.36	318.192
61	1	51	1	1986	82	269	2000	1	1	1	ND	1	39.2	33.6	40.7	5.81	29.8275	3.48997	1486.46	254.568
62	1	54	2	1993	20	248	1993	1	1	1280	ND	0	5.39	18.6	5.44	12.1	10.3825
63	2	68	2	1992	22	457	2012	4	1	1450	ND	0	5.83	7.14	14.9	13.9	10.4425	30.4347	2174.77	715.707
64	1	37	1	1997	20	193	1998	4	1	6000	ND	0	1.84	33.2	17.7	85.6	34.585	34.2069	1421.05	301.349
65	2	50	3	1996	306	788	1990	1	1	8210	ND	0	1.7	1.74	0.603	0.885	1.232	17.1215	1821.21	33.2624
66	1	48	2	1999	20	122	2000	1	1	48167	ND	1	11.5	31.6	3.06	17.8	15.99	10.0283	1977.82	596.781
67	2	47	2	1996	20	621	1996	4	1	82100	ND	1	4.19	5.6	13.3	7.44	7.6325	8.07809	2847.65	307.65
68	2	67	1	1994	20	469	1994	1	1	138357	3	0	0.492	19.7	0.388	1.19	5.4425	19.3656	2022.1	753.391
69	1	40	1	2004	20	376	2004	3	1	176442	ND	0	4.63	57.9	36.3	10.1	27.2325	31.9951	1513.59	552.409
70	1	51	3	1997	20	723	1997	1	1	201000	4	0	0.41	1.98	1.33	0.802	1.1305	37.2339	2347.11	312.607
71	2	53	1	1990	20	527	1990	1	1	204000	ND	0	16.5	37.5	11.1	1.94	16.76	10.0984	1339.92	547.052
72	1	46	1	1989	20	413	2006	3	1	222000	5	0	6.87	3.8	4.9	2.8	4.5925	32.2698	1537.18	1730.86
73	2	49	2	1992	20	409	1993	1	1	230000	2	1	5.99	8.46	4.39	3.43	5.5675	12.3282	1672.59	560.204
74	2	60	3	1988	20	980	1999	ND	1	258000	ND	0	9.8	4.43	38.9	42.4	23.8825	32.6052	1972.58	305.045
75	1	33	1	2004	20	861	2004	1	1	369000	ND	1	4.85	2.16	1.32	2	2.5825	15.1348	1466.8	196.534
76	2	53	1	2008	20	632	2008	1	1	380000	1	0	2.35	4.26	2.71	7.52	4.21	19.9634	2038.49	2272.18
77	2	48	2	1991	23	608	2004	1	1	453000	5	0	21.7	28.8	71	9.19	32.6725
78	1	45	1	1992	31500	641	1992	1	1	481000	ND	0	1.68	2.22	10.3	3.81	4.5025	7.5596	1384.16	129.146
79	1	51	1	2009	20	319	1994	4	1	503000	ND	0	0.501	1.56	0.424	0.828	0.82825	33.7528	1801.35	656.637
80	1	55	3	1985	20	572	1993	ND	1	504000	5	0	20.9	16	5.64	0.388	10.732	23.5284	2386.68	733.264
81	2	48	2	1990	52600	32	1990	1	1	539000	3	0	18.8	17.2	8.41	4.98	12.3475	17.7531	1776.04	187.101
82	1	49	1	1986	20	371	1989	3	1	595687	ND	0	2.33	6.65	9.96	6.23	6.2925	11.6339	2232.1	535.797
83	2	46	1	1994	20	605	1994	3	1	600000	ND	0	18.4	27.9	6.59	20.5	18.3475	19.8217	2609.89	482.172
84	1	52	1	1996	20	755	1996	1	1	623000	ND	0	3.99	6.16	3.2	1.03	3.595	13.2213	1538.7	436.735
85	2	59	2	1990	20	81	1992	1	1	624000	4	0	16.5	24.8	8.9	7.88	14.52
86	1	54	2	1987	20	433	1993	ND	1	627000	3	0	23.6	20.9	5.37	13.7	15.8925	7.3009	3212	247.295
87	2	50	3	1987	20	155	2000	4	1	628000	ND	0	9.09	62.5	51.7	5.27	32.14	28.4931	2766.61	963.148
88	2	53	1	1985	20	971	1997	1	1	630000	3	1	4.49	27	4.49	14	12.495	22.4179	2090.28	837.974
89	2	56	1	1995	20	522	1996	1	1	652000	ND	0	2.67	6.24	10.9	5.36	6.2925	25.9587	1722.5	171.266
90	1	51	3	1987	70	469	1991	1	1	677000	ND	0	27.5	16.6	7.24	11.9	15.81	11.972	2734.52	308.195
91	2	56	1	1991	32	660	1996	1	1	719000	ND	0	2.4	10.4	1.09	0.392	3.5705	14.0801	1716.55	373.342
92	2	53	2	1986	20	183	1994	3	1	729000	ND	0	3.96	11.4	5.02	2.4	5.695	28.1883	2250.71	365.091
93	2	50	3	1993	20	478	1993	1	1	764000	ND	0	1.5	2.3	2.04	2.67	2.1275	27.2322	2060.16	152.204
94	2	57	1	1989	20	484	2004	ND	1	861045	3	0	2.3	5.61	0.663	2.2	2.69325	22.1184	1446.54	859.03
95	1	43	1	2006	20	487	1994	1	1	882000	ND	0	10.4	3.55	1.94	2.88	4.6925	18.8353	1381.03	2158.64
96	1	39	1	1998	149	236	2001	1	1	890000	ND	0	12.6	16.7	32.4	8.37	17.5175	5.13124	1519.44	543.058
97	2	59	1	1986	20	313	1997	2	1	893000	ND	1	15.8	3.91	24.5	9.13	13.335	24.5507	1981.53	148.527
98	2	42	1	1995	20	503	2000	4	1	896000	ND	0	6.94	33	1.6	19.3	15.21	25.0624	1763.06	165.747
99	2	53	3	1982	20	124	2010	1	1	950000	ND	0	87.5	11.8	150	171	105.075	6.18478	2416.41	1973.69
100	2	54	2	1987	20	278	1997	1	1	1170000	ND	0	11	5.37	28.6	16.1	15.2675	30.5172	2584.39	921.09
101	2	49	2	1991	20	436	1998	1	1	1310826	5	0	8.94	9.85	15.4	6.37	10.14	6.5562	1714.21	1107.42
102	2	53	1	1994	20	352	2001	4	1	1416306	ND	0	25.5	8.52	19.1	78.9	33.005	15.0778	1458.38	230.202
103	2	51	1	1996	20	335	1996	1	1	1840000	3	0	7.99	3.46	4.9	12.2	7.1375
104	2	48	2	1988	20	460	1997	1	1	1900000	5	0	1.14	8.33	12.2	111	33.1675	22.7761	1779.97	276.327
105	2	47	2	1986	20	457	1986	4	1	1900000	2	0	29.7	7	85.5	60.5	45.675	29.1242	1322.53	196.869
106	2	54	1	2003	2870	220	2003	1	1	1918277	ND	0	7.18	3.04	3.23	2.43	3.97	5.36253	1628.23	714.514
107	1	47	3	1991	20	383	2001	1	1	1930000	3	0	0.686	10.5	6.1	3.09	5.094
108	1	56	2	1987	20	427	1998	3	1	1930000	ND	0	31.1	7.46	54	28.1	30.165	21.1964	1586.2	332.782
109	2	51	1	1993	20	497	1994	1	1	2070000	ND	0	4.03	1.86	1.83	5.24	3.24	20.9298	1586.4	1707.73
110	2	57	3	1995	20	632	1995	1	1	2070000	5	0	7	15.4	32.7	11.5	16.65
111	2	52	3	1983	20	377	2002	1	1	2200000	ND	0	18.1	8.85	2.02	15.7	11.1675	11.5676	2731.39	1426.15
112	1	50	1	1987	20	909	2002	3	1	2360000	6	0	3.52	0.9	5.93	2.84	3.2975	33.3302	1928.21	157.387
113	2	33	1	1985	20	439	1998	ND	1	2410000	ND	0	2.24	5.12	19.1	12.7	9.79	30.7663	1463.66	529.88
114	1	54	No	No	47	523	No	1	1	2440000	3	0	3.02	2.67	10.8	13.1	7.3975	10.1858	2715.65	1121.35
115	2	88	1	1995	20	466	1995	3	1	2630000	5	0	2.36	0.827	3.06	2.88	2.28175	26.6122	1512.42	1400.47
116	2	53	3	1985	158000	305	1998	1	1	2730000	ND	0	3.31	8.33	6.06	1.95	4.9125	31.8462	2234.81	101.6
117	1	52	2	1998	10300	90	2003	ND	1	2780000	ND	0	0.981	0.377	1.14	0.658	0.789	19.5819	1483.28	459.022
118	2	51	3	1987	20	242	2003	4	1	2780000	4	0	15.1	25.9	4.96	14	14.99	7.61653	2377.67	1347.02
119	2	57	3	1985	20	490	1985	ND	1	3385300	5	0	4.02	8.03	0.73	1.28	3.515	26.0842	2080.51	163.072
120	2	50	2	2000	20	913	2009	ND	1	3990000	4	0	26.3	48.8	56.3	8.73	35.0325	11.1581	2317.07	675.157
121	2	44	2	1989	12500	97	1996	1	1	4030000	2	0	1.48	4.2	5.76	2.05	3.3725	19.8884	1783.38	118.292
122	1	57	1	2012	640000	151	2012	1	1	4770000	ND	0	0.911	2.04	2.62	1.6	1.79275	24.4605	2731.84	633.348
123	1	45	3	1986	418000	124	2000	1	1	4849000	ND	0	7.03	17.9	37.1	40.1	25.5325	49.3369	3119.75	47.1753
124	2	55	2	1987	20	707	1998	3	1	5160000	3	0	13.6	3.13	2	0.951	4.92025	21.2669	1699.76	725.081
125	2	42	1	1985	20	197	1990	3	1	5660961	3	0	4.57	15.5	0.75	0.819	5.40975	17.9592	1717.99	955.091
126	2	53	2	1996	4050	711	2005	ND	1	5960000	ND	1	4.54	18.3	42.2	3.61	17.1625
127	2	54	1	1991	20	419	1991	1	1	6000000	5	0	3.04	5.48	5.51	4.43	4.615	20.9667	2024.03	1147.14
128	1	52	2	1992	20	150	1999	4	1	6523300	ND	0	17.7	17.2	5.56	3.55	11.0025	17.379	3441.83	76.4796
129	2	51	1	1989	34	333	2003	ND	1	6920000	ND	0	2.88	35.9	4.76	8.33	12.9675	18.5681	1671.52	573.428
130	2	52	2	1994	20	1142	1994	ND	1	7250000	ND	0	1.94	0.625	1.8	1.29	1.41375	20.2149	2067.37	361.555
131	2	53	1	1987	20	817	1990	ND	1	7718839	ND	0	3.86	18.2	23.5	8.41	13.4925	18.2909	1397.78	848.757
132	2	49	3	1992	20	371	2006	ND	1	9070000	ND	0	13.5	10.5	1.06	0.97	6.5075	14.6373	1804.79	753.561
133	1	72	1	1997	20	424	1997	ND	1	9310000	ND	0	16.1	13.8	15.6	22.9	17.1	30.1122	1607.99	351.624
134	2	68	1	2004	20	724	2005	ND	1	11500000	3	0	10.8	8.15	5.72	5.73	7.6
135	2	41	1	2002	20	356	1998	ND	1	13100000	3	0	0.651	0.758	4.36	1.13	1.72475	20.4989	1346.51	474.397
136	2	58	2	1990	20	375	1991	1	1	14116976	ND	1	45.1	34.3	19.3	22.3	30.25	32.5903	1827.59	566.646
137	2	51	1	1988	20	592	1990	ND	1	16374504	3	0	26.9	11	27.3	30.7	23.975	14.1919	1705.07	943.227
138	1	73	1	2005	54	477	2005	ND	1	18700000	ND	1	5.63	10.8	6.52	8.75	7.925
139	2	60	1	1993	20	266	1994	ND	1	ND	ND	1	4.61	1.49	1.31	2.01	2.355	15.8576	2101.13	148.36
140	2	56	1	1990	20	ND	No	ND	2	ND	NA	0	3.63	3.55	1.97	3.17	3.08	33.8645	2018.06	440.279
141	2	45	1	1991	20	793	1991	ND	2	ND	NA	0	5.59	2.56	12.3	6.22	6.6675	16.7354	2021.6	668.373
142	1	63	3	1985	20	627	1996	ND	1	ND	ND	0	9.81	6.48	4.15	35.3	13.935	12.9638	2200.07	403.777
143	1	53	2	1989	20	844	1998	ND	1	ND	1	0	50.3	8.21	1.92	2.48	15.7275	27.6947	1560.28	203.398
144	1	62	1	1994	1490	399	1994	4	1	ND	ND	0	13.4	21.1	35.7	30.5	25.175	6.6465	2071.64	1127.14
145	1	51	3	1986	20	397	1986	ND	1	ND	ND	0	66.1	11.1	47.4	46.8	42.85	18.4116	2674.54	479.151
